# Supplementary material for: The Selective Serotonin 2A Receptor Antagonist Sarpogrelate Prevents Cardiac Hypertrophy and Systolic Dysfunction via Inhibition of the ERK1/2–GATA4 Signaling Pathway
Source: Pharmaceuticals (Basel). 2021 Dec 5;14(12):1268. doi: 10.3390/ph14121268 (PMC8708651; doi:10.3390/ph14121268)
Supplement: Supplementary file 1 [file pharmaceuticals-14-01268-s001.zip]

Archive with 1 entries (1 files):
- pharmaceuticals-1387453-supplementary.pdf
